# Supplementary material for: Fluid mechanics of the zebrafish embryonic heart trabeculation
Source: PLoS Comput Biol. 2022 Jun 6;18(6):e1010142. doi: 10.1371/journal.pcbi.1010142 (PMC9203006; doi:10.1371/journal.pcbi.1010142)
Supplement: S1 File — (C) [file pcbi.1010142.s005.c]

/* V1, uses capsule system, 11 sample */
#include "udf.h"
#include <math.h>
#include <stdio.h>

#include <stdlib.h>


#define MAIX(x, y) (((x) > (y)) ? (x) : (y))
#define MEIN(x, y) (((x) < (y)) ? (x) : (y))
#define NELEMS(x)  (sizeof(x) / sizeof((x)[0]))
#define LIMIT_COUNT 10000
#define LAMBDA_UP_BOUND 1
#define LAMBDA_LOW_BOUND 0.00001
#define LAMBDA_INIT 0.001


double basic_cubic_splines (double t, int k)
{
    double out;
    if (k==0)
    out=(1-t)*(1-t)*(1-t)/6;
    else if (k==1)
    out=(3*t*t*t-6*t*t+4)/6;
    else if (k==2)
    out=(-3*t*t*t+3*t*t+3*t+1)/6;
    else if(k==3)
    out=t*t*t/6;
    else
    out=INFINITY;
    return out;
}

double grad_cubic_splines (double t, int k)
{
    double out;
        if (k==0)
        out=-(1-t)*(1-t)/2;
        else if (k==1)
        out=(3*t*t-4*t)/2;
        else if (k==2)
        out=(-3*t*t+2*t+1)/2;
        else if (k==3)
        out=t*t/2;
        else
        out=INFINITY;
    return out;
}
    
DEFINE_GRID_MOTION(wall_motion, domain, dt, tahime, dtime) /* variable domain, dt, time and dtime are fluent specified variable*/
{
    srand(time(NULL));
Thread *tf = DT_THREAD (dt);
face_t f;
Node *node_p;
int reset=0;
int term,l,m,ex,idx,n,en,H_r,H_c,counter;
double x,y,z,x_regrid,y_regrid,z_regrid,t,x_0,y_0,z_0,err,mul,det,lambda,compare,ave_err;
double x_0_stor=0;
double z_0_stor=0;
double y_0_stor=0;
double terms_sin[3];
double terms_cos[3];
double o[3];
double dedo[3];
double dodx[3][3];
double pi=acos(-1);
double dedx[3]={0,0,0};
double prev_err=31;
double beta=0.8;
double prev_motion[3]={0,0,0};
double lam_fak=10;
double u[3]={0,0,0};
double H[3][3]={{0,0,0},{0,0,0},{0,0,0}};
double inverted[3][3]={{0,0,0},{0,0,0},{0,0,0}};
int v[3]={0,0,0};
double err_stor=100;
double motion[3]={0,0,0};
double re_grid_ori[3]={0 ,   0,   0};/* equivalent to origin in matlab*/
double den[3]={1,1,1}; /*equivalent to den in matlab*/
double reg_scale=1;

/* edit from here*/
double grid_ori[3]={ -24.861, -24.861, -25.0}; /*equivalent to grid_ori in matlab*/
double grid_spacing[3]={20.0, 20.0, 20.0}; /*equivalent to grid_spacing in matlab*/
double numTimes=25;
int dim1=16;
int dim2=16;
int dim3=11;
int dim4=9;
double period=0.25; /* in seconds*/
int nTerms=(dim4+1)/2; /* no of fourier terms, incl the 0th term i.e. max freq node*/
double coeff[76032];
int param_loc=0;
int withdilate=0;
double anchor_time[3]={0, 0.33333333, 0.52380952};
double min_anchor=0;
double rect_ratio=1/1.1;
double params[4][4]={{          0,           0,         1.0,              0},{-0.4286, -0.8571,      1.0,          0},{0.0240,  -0.2949, 1.9463, -0.2469},{          0,        0,        1.0,              0}};
/* until here*/

int elength=NELEMS(coeff);
FILE *rfile; /* declare a FILE pointer */
rfile = fopen("SD13_images_cyclic_f4_c_coeff_t0.txt", "r+"); /* open file for reading */

if (rfile==NULL)
{
	Message("file can't be read\n");
}
	
int i=0; /* initialize before to loop */
	for (i=0;i<elength;i++){
	fscanf (rfile, "%lf", &coeff[i]); /* that supposes one value per line */
    }fclose(rfile);
    Message("done reading\n");
FILE *fp;
fp=fopen("debugger_reg.txt","a");
 SET_DEFORMING_THREAD_FLAG (THREAD_T0 (tf) );

   begin_f_loop (f, tf)
  {
    f_node_loop (f, tf, n)
    {
	node_p=F_NODE (f, tf , n);
        if (NODE_POS_NEED_UPDATE (node_p))
        {
            reset=0;
            NODE_POS_UPDATED (node_p);
            x=NODE_X(node_p)*1000000; /*change to mm*/
            y=NODE_Y(node_p)*1000000;
            z=NODE_Z(node_p)*1000000;
            
            x_regrid=(x*reg_scale-grid_ori[0])/grid_spacing[0];
            y_regrid=(y*reg_scale-grid_ori[1])/grid_spacing[1]; 
            z_regrid=(z*reg_scale-grid_ori[2])/grid_spacing[2];
            t=(CURRENT_TIME+period)/period-min_anchor-floor((CURRENT_TIME+period)/period-min_anchor);
				
			if (t<=anchor_time[0]) param_loc=0;
			else if(t<=anchor_time[1]) param_loc=1;
			else if(t<=anchor_time[2]) param_loc=2;
			else param_loc=3;
			
			if(withdilate)
			{
			t=t*t*t*params[param_loc][0]+t*t*params[param_loc][1]+t*params[param_loc][2]+params[param_loc][3];
			
			}
			t=(t+min_anchor+1)-floor(t+min_anchor+1);
            
            err=100;
            ave_err=20;
            prev_err=err+1;
            x_0=x_regrid-re_grid_ori[0];
            y_0=y_regrid-re_grid_ori[1];
            z_0=z_regrid-re_grid_ori[2];
            prev_motion[0]=0;
            prev_motion[1]=0;
            prev_motion[2]=0;
            motion[0]=0;
            motion[1]=0;
            motion[2]=0;
            counter=0;
            err_stor=101;
            lambda=LAMBDA_INIT;
            while (err>0.000001)
            {
                counter+=1;
                
                if (counter<= LIMIT_COUNT)
                {
                    if(err<prev_err || counter==0 || reset==1)
                    {
                        
                        lambda=lambda/lam_fak;
                        ave_err=ave_err/2+err/2;
                         if(fabs((ave_err-err)/ave_err)<0.4) /*instead of abs diff against prev_err, against the ave_err able to capture fluctuating err*/
                        {
                                x_0=x_regrid-re_grid_ori[0]+(rand()*2.0/RAND_MAX-1.0);
                                y_0=y_regrid-re_grid_ori[1]+(rand()*2.0/RAND_MAX-1.0);
                                z_0=z_regrid-re_grid_ori[2]+(rand()*2.0/RAND_MAX-1.0);
                                fprintf(fp,"reet=%e,%e,%e\n",x_regrid,y_regrid,z_regrid);
                                lambda=LAMBDA_INIT;
                                err=100;
                                prev_err=err+1;
                                ave_err=20;
                        }

                        
                        prev_err=err;
                        if(reset)
                        {
                            reset=0;
                            lambda=LAMBDA_INIT;
                        }
                                if(x_0>=((dim1-4)*den[0]-0.0001)||y_0>=((dim2-4)*den[1]-0.0001)||z_0>=((dim3-4)*den[2]-0.0001)||x_0<=(0+0.0001)||y_0<=(0+0.0001)||z_0<=(0+0.0001))
                                {
                                fprintf(fp,"err out bound=%e,%e,%e,%e\n",x_regrid,y_regrid,z_regrid,t);
                                }
                        
                                x_0=MAIX(0,x_0);
                                compare=(dim1-3)*den[0]-0.01;
                                x_0=MEIN(x_0,compare);
                                y_0=MAIX(0,y_0);
                                compare=(dim2-3)*den[1]-0.01;
                                y_0=MEIN(y_0,compare);
                                z_0=MAIX(0,z_0);
                                compare=(dim3-3)*den[2]-0.01;
                                z_0=MEIN(z_0,compare);
                                
                        

                        
                        prev_motion[0]=motion[0];
                        prev_motion[1]=motion[1];
                        prev_motion[2]=motion[2];
                        
                        if(lambda<LAMBDA_LOW_BOUND) lambda=LAMBDA_LOW_BOUND;
                        
                    /* forward prop*/
                    
                    u[0]=x_0/den[0]-floor(x_0/den[0]);
                    u[1]=y_0/den[1]-floor(y_0/den[1]);
                    u[2]=z_0/den[2]-floor(z_0/den[2]);
                    
                    v[0]=floor(x_0/den[0])-1;
                    v[1]=floor(y_0/den[1])-1;
                    v[2]=floor(z_0/den[2])-1;

                                                    
                    
                    o[0]=0;/* o stands for output, it already takes into account the regrid_origin */
                    o[1]=0;
                    o[2]=0;

                    for ( term=0; term<nTerms; ++term)
                    {
                        terms_sin[0]=0;
                        terms_sin[1]=0;
                        terms_sin[2]=0;
                        terms_cos[0]=0;
                        terms_cos[1]=0;
                        terms_cos[2]=0;
                        for ( l=0 ; l<=3; ++l)
                        {
                            for (  m=0; m<=3; ++m)
                            {
                                for (en=0; en<=3; ++en)
                                {
                                    mul=basic_cubic_splines(u[0],l)*basic_cubic_splines(u[1],m)*basic_cubic_splines(u[2],en);
                                    
                                    idx=(v[0]+l+1)+(v[1]+m+1)*dim1+(v[2]+en+1)*dim1*dim2;
                                    if(term!=0)
                                    {
                                    terms_sin[0]+=mul*coeff[idx+(term+nTerms-1)*dim1*dim2*dim3];
                                    terms_sin[1]+=mul*coeff[idx+(term+nTerms-1)*dim1*dim2*dim3+1*dim1*dim2*dim3*dim4];
                                    terms_sin[2]+=mul*coeff[idx+(term+nTerms-1)*dim1*dim2*dim3+2*dim1*dim2*dim3*dim4];
                                        
                                    }
                                    terms_cos[0]+=mul*coeff[idx+(term)*dim1*dim2*dim3];
                                    terms_cos[1]+=mul*coeff[idx+(term)*dim1*dim2*dim3+1*dim1*dim2*dim3*dim4];
                                    terms_cos[2]+=mul*coeff[idx+(term)*dim1*dim2*dim3+2*dim1*dim2*dim3*dim4];
                                }
                            }
                        }
                        o[0]+=terms_sin[0]*(sin(2*pi*term*t))+terms_cos[0]*(cos(2*pi*term*t));
                        o[1]+=terms_sin[1]*(sin(2*pi*term*t))+terms_cos[1]*(cos(2*pi*term*t));
                        o[2]+=terms_sin[2]*(sin(2*pi*term*t))+terms_cos[2]*(cos(2*pi*term*t));
                    }
                                        
                    /* correction of baseline to bring the start back to its original location*/
                    o[0]+=(x_0+re_grid_ori[0]);
                    o[1]+=(y_0+re_grid_ori[1]);
                    o[2]+=(z_0+re_grid_ori[2]);
                    
                    
                    /* backward prop ( grad desc)*/
                    dedo[0]=o[0]-x_regrid; /* de/do -> e stands for error, o is the output*/
                    dedo[1]=o[1]-y_regrid; /* de/do -> e stands for error, o is the output*/
                    dedo[2]=o[2]-z_regrid; /* de/do -> e stands for error, o is the output*/
                    
                    err=sqrt(dedo[0]*dedo[0]+dedo[1]*dedo[1]+dedo[2]*dedo[2])/2;/*err calculation is wrong, it should be without the square root, but it makes not much diff*/
                    
                    if(err<err_stor)
                    {
                            err_stor=err;
                            x_0_stor=x_0;
                            y_0_stor=y_0;
                            z_0_stor=z_0;
                    }
                    
                    dodx [0][0]=0; /* do/dx -> o is the output, x is the input*/
                    dodx [0][1]=0;
                    dodx [0][2]=0;
                    dodx [1][0]=0;
                    dodx [1][1]=0;
                    dodx [1][2]=0;
                    dodx [2][0]=0;
                    dodx [2][1]=0;
                    dodx [2][2]=0;
                    

                    
                    for ( ex=0; ex<3; ++ex)
                    {
                        for ( term=0; term<nTerms; ++term)
                        {
                            terms_sin[0]=0;
                            terms_sin[1]=0;
                            terms_sin[2]=0;
                            terms_cos[0]=0;
                            terms_cos[1]=0;
                            terms_cos[2]=0;
                            for ( l=0 ; l<=3; ++l)
                            {
                                for (  m=0; m<=3; ++m)
                                {
                                    for (en=0; en<=3; ++en)
                                    {

                                            if(ex==0)
                                                mul=grad_cubic_splines(u[0],l)/den[0]*basic_cubic_splines(u[1],m)*basic_cubic_splines(u[2],en);
                                            else if(ex==1)
                                                mul=basic_cubic_splines(u[0],l)*grad_cubic_splines(u[1],m)/den[1]*basic_cubic_splines(u[2],en);
                                            else
                                                mul=basic_cubic_splines(u[0],l)*basic_cubic_splines(u[1],m)*grad_cubic_splines(u[2],en)/den[2];

                                        idx=(v[0]+l+1)+(v[1]+m+1)*dim1+(v[2]+en+1)*dim1*dim2;
                                        if(term!=0)
                                        {
                                        terms_sin[0]+=mul*coeff[idx+(term+nTerms-1)*dim1*dim2*dim3];
                                        terms_sin[1]+=mul*coeff[idx+(term+nTerms-1)*dim1*dim2*dim3+1*dim1*dim2*dim3*dim4];
                                        terms_sin[2]+=mul*coeff[idx+(term+nTerms-1)*dim1*dim2*dim3+2*dim1*dim2*dim3*dim4];
                                        }
                                        terms_cos[0]+=mul*coeff[idx+(term)*dim1*dim2*dim3];
                                        terms_cos[1]+=mul*coeff[idx+(term)*dim1*dim2*dim3+1*dim1*dim2*dim3*dim4];
                                        terms_cos[2]+=mul*coeff[idx+(term)*dim1*dim2*dim3+2*dim1*dim2*dim3*dim4];
                                    }
                                }
                            }
                            dodx[0][ex]+=terms_sin[0]*(sin(2*pi*term*t))+terms_cos[0]*(cos(2*pi*term*t));
                            dodx[1][ex]+=terms_sin[1]*(sin(2*pi*term*t))+terms_cos[1]*(cos(2*pi*term*t));
                            dodx[2][ex]+=terms_sin[2]*(sin(2*pi*term*t))+terms_cos[2]*(cos(2*pi*term*t));
                            
                        }

                    }
                    dodx[0][0]+=1;
                    dodx[1][1]+=1;
                    dodx[2][2]+=1;
                    
                    dedx[0]=dedo[0]*dodx[0][0]+dedo[1]*dodx[1][0]+dedo[2]*dodx[2][0];
                    dedx[1]=dedo[0]*dodx[0][1]+dedo[1]*dodx[1][1]+dedo[2]*dodx[2][1];
                    dedx[2]=dedo[0]*dodx[0][2]+dedo[1]*dodx[1][2]+dedo[2]*dodx[2][2];
                                      
                    /* update the original location*/
                    for(H_c=0;H_c<3;H_c++)
                    {
                        for(H_r=0;H_r<3;H_r++)
                        {
                            H[H_r][H_c]=0;
                        }
                    }
                    
                    
                    for(H_c=0;H_c<3;H_c++)
                    {
                        for(H_r=0;H_r<3;H_r++)
                        {
                            for(i=0;i<3;i++)
                            {
                                H[H_r][H_c]+=dodx[i][H_r]*dodx[i][H_c];
                            }
                        }
                    }
                    det=(H[0][0]+lambda*H[0][0])*((H[1][1]+lambda*H[1][1])*(H[2][2]+lambda*H[2][2])-H[2][1]*H[1][2])-H[0][1]*(H[1][0]*(H[2][2]+lambda*H[2][2])-H[2][0]*H[1][2])+H[0][2]*(H[1][0]*H[2][1]-H[2][0]*(H[1][1]+lambda*H[1][1]));
                    
                    inverted[0][0]=((H[1][1]+lambda*H[1][1])*(H[2][2]+lambda*H[2][2])-H[2][1]*H[1][2])/det;
                    inverted[1][0]=-(H[0][1]*(H[2][2]+lambda*H[2][2])-H[2][1]*H[0][2])/det;
                    inverted[2][0]=(H[0][1]*H[1][2]-(H[1][1]+lambda*H[1][1])*H[0][2])/det;
                    inverted[0][1]=-(H[1][0]*(H[2][2]+lambda*H[2][2])-H[2][0]*H[1][2])/det;
                    inverted[1][1]=((H[0][0]+lambda*H[0][0])*(H[2][2]+lambda*H[2][2])-H[2][0]*H[0][2])/det;
                    inverted[2][1]=-((H[0][0]+lambda*H[0][0])*H[1][2]-H[1][0]*H[0][2])/det;
                    inverted[0][2]=(H[1][0]*H[2][1]-H[2][0]*(H[1][1]+lambda*H[1][1]))/det;
                    inverted[1][2]=-((H[0][0]+lambda*H[0][0])*H[2][1]-H[2][0]*H[0][1])/det;
                    inverted[2][2]=((H[0][0]+lambda*H[0][0])*(H[1][1]+lambda*H[1][1])-H[1][0]*H[0][1])/det;
                    
                    motion[0]=(dedx[0]*inverted[0][0]+dedx[1]*inverted[0][1]+dedx[2]*inverted[0][2]);
                    motion[1]=(dedx[0]*inverted[1][0]+dedx[1]*inverted[1][1]+dedx[2]*inverted[1][2]);
                    motion[2]=(dedx[0]*inverted[2][0]+dedx[1]*inverted[2][1]+dedx[2]*inverted[2][2]);
                    /*fprintf(fp,"%e,%e,%e,%e,%e,%e,%e,%e,%e,%e,%e,%e,%e,%e,%e,%e,%e,%d\n",x_0,y_0,z_0,motion[0],motion[1],motion[2],err,lambda,H[0][0],H[0][1],H[0][2],H[1][0],H[1][1],H[1][2],H[2][0],H[2][1],H[2][2],counter);*/
                    x_0-=(motion[0])*beta+(1-beta)*prev_motion[0];
                    y_0-=(motion[1])*beta+(1-beta)*prev_motion[1];
                    z_0-=(motion[2])*beta+(1-beta)*prev_motion[2]; 
                        
                    
                    }
                    else
                    {

                        x_0+=(motion[0])*beta+(1-beta)*prev_motion[0];
                        y_0+=(motion[1])*beta+(1-beta)*prev_motion[1];
                        z_0+=(motion[2])*beta+(1-beta)*prev_motion[2]; 
                        lambda=lambda*lam_fak;
                        
                        if(lambda>LAMBDA_UP_BOUND)
                        {
                            
                            lambda=LAMBDA_UP_BOUND;
                            reset=1;
                        }
                        
                        det=(H[0][0]+lambda*H[0][0])*((H[1][1]+lambda*H[1][1])*(H[2][2]+lambda*H[2][2])-H[2][1]*H[1][2])-H[0][1]*(H[1][0]*(H[2][2]+lambda*H[2][2])-H[2][0]*H[1][2])+H[0][2]*(H[1][0]*H[2][1]-H[2][0]*(H[1][1]+lambda*H[1][1]));
                    
                        inverted[0][0]=((H[1][1]+lambda*H[1][1])*(H[2][2]+lambda*H[2][2])-H[2][1]*H[1][2])/det;
                        inverted[1][0]=-(H[0][1]*(H[2][2]+lambda*H[2][2])-H[2][1]*H[0][2])/det;
                        inverted[2][0]=(H[0][1]*H[1][2]-(H[1][1]+lambda*H[1][1])*H[0][2])/det;
                        inverted[0][1]=-(H[1][0]*(H[2][2]+lambda*H[2][2])-H[2][0]*H[1][2])/det;
                        inverted[1][1]=((H[0][0]+lambda*H[0][0])*(H[2][2]+lambda*H[2][2])-H[2][0]*H[0][2])/det;
                        inverted[2][1]=-((H[0][0]+lambda*H[0][0])*H[1][2]-H[1][0]*H[0][2])/det;
                        inverted[0][2]=(H[1][0]*H[2][1]-H[2][0]*(H[1][1]+lambda*H[1][1]))/det;
                        inverted[1][2]=-((H[0][0]+lambda*H[0][0])*H[2][1]-H[2][0]*H[0][1])/det;
                        inverted[2][2]=((H[0][0]+lambda*H[0][0])*(H[1][1]+lambda*H[1][1])-H[1][0]*H[0][1])/det;
                        
                        motion[0]=(dedx[0]*inverted[0][0]+dedx[1]*inverted[0][1]+dedx[2]*inverted[0][2]);
                        motion[1]=(dedx[0]*inverted[1][0]+dedx[1]*inverted[1][1]+dedx[2]*inverted[1][2]);
                        motion[2]=(dedx[0]*inverted[2][0]+dedx[1]*inverted[2][1]+dedx[2]*inverted[2][2]);
                        /*fprintf(fp,"%e,%e,%e,%e,%e,%e,%e,%e,%e,%e,%e,%e,%e,%e,%e,%e,%e,%d\n",x_0,y_0,z_0,motion[0],motion[1],motion[2],err,lambda,H[0][0],H[0][1],H[0][2],H[1][0],H[1][1],H[1][2],H[2][0],H[2][1],H[2][2],counter);*/           
                        x_0-=(motion[0])*beta+(1-beta)*prev_motion[0];
                        y_0-=(motion[1])*beta+(1-beta)*prev_motion[1];
                        z_0-=(motion[2])*beta+(1-beta)*prev_motion[2];
                         if(x_0>=((dim1-4)*den[0]-0.0001)||y_0>=((dim2-4)*den[1]-0.0001)||z_0>=((dim3-4)*den[2]-0.0001)||x_0<=(0+0.0001)||y_0<=(0+0.0001)||z_0<=(0+0.0001))
                                {
                                /*fprintf(fp,"err out bound=%e,%e,%e,%e\n",x_regrid,y_regrid,z_regrid,t);*/
                                }
                                
                                x_0=MAIX(0,x_0);
                                compare=(dim1-3)*den[0]-0.01;
                                x_0=MEIN(x_0,compare);
                                y_0=MAIX(0,y_0);
                                compare=(dim2-3)*den[1]-0.01;
                                y_0=MEIN(y_0,compare);
                                z_0=MAIX(0,z_0);
                                compare=(dim3-3)*den[2]-0.01;
                                z_0=MEIN(z_0,compare);
                        
                        
                        u[0]=x_0/den[0]-floor(x_0/den[0]);
                        u[1]=y_0/den[1]-floor(y_0/den[1]);
                        u[2]=z_0/den[2]-floor(z_0/den[2]);
                        
                        v[0]=floor(x_0/den[0])-1;
                        v[1]=floor(y_0/den[1])-1;
                        v[2]=floor(z_0/den[2])-1;
                        
                    
                        o[0]=0;/* o stands for output, it already takes into account the regrid_origin */
                        o[1]=0;
                        o[2]=0;

                        for ( term=0; term<nTerms; ++term)
                        {
                            terms_sin[0]=0;
                            terms_sin[1]=0;
                            terms_sin[2]=0;
                            terms_cos[0]=0;
                            terms_cos[1]=0;
                            terms_cos[2]=0;
                            for ( l=0 ; l<=3; ++l)
                            {
                                for (  m=0; m<=3; ++m)
                                {
                                    for (en=0; en<=3; ++en)
                                    {
                                        mul=basic_cubic_splines(u[0],l)*basic_cubic_splines(u[1],m)*basic_cubic_splines(u[2],en);
                                        
                                        idx=(v[0]+l+1)+(v[1]+m+1)*dim1+(v[2]+en+1)*dim1*dim2;
                                        if(term!=0)
                                        {
                                        terms_sin[0]+=mul*coeff[idx+(term+nTerms-1)*dim1*dim2*dim3];
                                        terms_sin[1]+=mul*coeff[idx+(term+nTerms-1)*dim1*dim2*dim3+1*dim1*dim2*dim3*dim4];
                                        terms_sin[2]+=mul*coeff[idx+(term+nTerms-1)*dim1*dim2*dim3+2*dim1*dim2*dim3*dim4];
                                            
                                        }
                                        terms_cos[0]+=mul*coeff[idx+(term)*dim1*dim2*dim3];
                                        terms_cos[1]+=mul*coeff[idx+(term)*dim1*dim2*dim3+1*dim1*dim2*dim3*dim4];
                                        terms_cos[2]+=mul*coeff[idx+(term)*dim1*dim2*dim3+2*dim1*dim2*dim3*dim4];
                                    }
                                }
                            }
                            o[0]+=terms_sin[0]*(sin(2*pi*term*t))+terms_cos[0]*(cos(2*pi*term*t));
                            o[1]+=terms_sin[1]*(sin(2*pi*term*t))+terms_cos[1]*(cos(2*pi*term*t));
                            o[2]+=terms_sin[2]*(sin(2*pi*term*t))+terms_cos[2]*(cos(2*pi*term*t));
                        }
                                            
                        /* correction of baseline to bring the start back to its original location*/
                        o[0]+=(x_0+re_grid_ori[0]);
                        o[1]+=(y_0+re_grid_ori[1]);
                        o[2]+=(z_0+re_grid_ori[2]);                        
                        
                        /* backward prop ( grad desc)*/
                        dedo[0]=o[0]-x_regrid; /* de/do -> e stands for error, o is the output*/
                        dedo[1]=o[1]-y_regrid; /* de/do -> e stands for error, o is the output*/
                        dedo[2]=o[2]-z_regrid; /* de/do -> e stands for error, o is the output*/
                        
                        err=sqrt(dedo[0]*dedo[0]+dedo[1]*dedo[1]+dedo[2]*dedo[2])/2; /*err calculation is wrong, it should be without the square root, but it makes not much diff*/
                    }
                } else 
                    {
                       x_0=x_0_stor;
                       y_0=y_0_stor;
                       z_0=z_0_stor;
                       err=err_stor;
                       Message("convergence not achieved, coor=%e,%e,%e,%e\n",x_regrid,y_regrid,z_regrid,lambda);
                       Message("convergence not achieved, error=%e\n",err);
                        break;
                    }
            }
             /* forward with the found x0 y0 and z0*/
                t=(CURRENT_TIME+CURRENT_TIMESTEP)/period-min_anchor-floor((CURRENT_TIME+CURRENT_TIMESTEP)/period-min_anchor);
				
				if (t<=anchor_time[0]) param_loc=0;
				else if(t<=anchor_time[1]) param_loc=1;
				else if(t<=anchor_time[2]) param_loc=2;
				else param_loc=3;
				if(withdilate)
                {
				t=t*t*t*params[param_loc][0]+t*t*params[param_loc][1]+t*params[param_loc][2]+params[param_loc][3];
				
                }
                t=(t+min_anchor+1)-floor(t+min_anchor+1);
                u[0]=x_0/den[0]-floor(x_0/den[0]);
                u[1]=y_0/den[1]-floor(y_0/den[1]);
                u[2]=z_0/den[2]-floor(z_0/den[2]);
                
                v[0]=floor(x_0/den[0])-1;
                v[1]=floor(y_0/den[1])-1;
                v[2]=floor(z_0/den[2])-1;
                
                o[0]=0;/* o stands for output */
                o[1]=0;
                o[2]=0;

                for ( term=0; term<nTerms; ++term)
                {
                    terms_sin[0]=0;
                    terms_sin[1]=0;
                    terms_sin[2]=0;
                    terms_cos[0]=0;
                    terms_cos[1]=0;
                    terms_cos[2]=0;
                    for ( l=0 ; l<=3; ++l)
                    {
                        for (  m=0; m<=3; ++m)
                        {
                            for (en=0; en<=3; ++en)
                            {
                                mul=basic_cubic_splines(u[0],l)*basic_cubic_splines(u[1],m)*basic_cubic_splines(u[2],en);
                                idx=(v[0]+l+1)+(v[1]+m+1)*dim1+(v[2]+en+1)*dim1*dim2;
                                if(term!=0)
                                {
                                terms_sin[0]+=mul*coeff[idx+(term+nTerms-1)*dim1*dim2*dim3];
                                terms_sin[1]+=mul*coeff[idx+(term+nTerms-1)*dim1*dim2*dim3+1*dim1*dim2*dim3*dim4];
                                terms_sin[2]+=mul*coeff[idx+(term+nTerms-1)*dim1*dim2*dim3+2*dim1*dim2*dim3*dim4];
                                }
                                terms_cos[0]+=mul*coeff[idx+(term)*dim1*dim2*dim3];
                                terms_cos[1]+=mul*coeff[idx+(term)*dim1*dim2*dim3+1*dim1*dim2*dim3*dim4];
                                terms_cos[2]+=mul*coeff[idx+(term)*dim1*dim2*dim3+2*dim1*dim2*dim3*dim4];
                            }
                        }
                    }
                    o[0]+=terms_sin[0]*(sin(2*pi*term*t))+terms_cos[0]*(cos(2*pi*term*t));
                    o[1]+=terms_sin[1]*(sin(2*pi*term*t))+terms_cos[1]*(cos(2*pi*term*t));
                    o[2]+=terms_sin[2]*(sin(2*pi*term*t))+terms_cos[2]*(cos(2*pi*term*t));
                }
                
                /* correction of baseline to bring the start back to its original location*/
                o[0]+=(x_0+re_grid_ori[0]);
                o[1]+=(y_0+re_grid_ori[1]);
                o[2]+=(z_0+re_grid_ori[2]);
    
                NODE_X(node_p)=(o[0]*grid_spacing[0]+grid_ori[0])/(1000000*reg_scale);
                NODE_Y(node_p)=(o[1]*grid_spacing[1]+grid_ori[1])/(1000000*reg_scale); 
                NODE_Z(node_p)=(o[2]*grid_spacing[2]+grid_ori[2])/(1000000*reg_scale);      
            
            
               
            
        }

    }
  }
  end_f_loop (f, tf)
fclose(fp);
}
